# Supplementary material for: Cadmium exposure as a contributing factor to hepato-renal injury in apparently healthy active cigarette smokers in buea-cameroon
Source: PLoS One. 2026 Jun 9;21(6):e0333775. doi: 10.1371/journal.pone.0333775 (PMC13249404; doi:10.1371/journal.pone.0333775)
Supplement: S2 File — (XLSX) [file pone.0333775.s002.xlsx]

## Sheet: General Data Based
code	Gender	Age	Age Range	Marital Status	Education	Occupation	Income	Cigarette brand	Smoking History (Year)	Cigarette/day	Cigarette range	smoker category	Alcohol intake	Electronic cigarette	Daily Exposure	Daily Inhalatory Exposure	Weekly Inhalatory Exposure	ALT (U/L)	ALT Remark	Urea (mg/dL)	Urea remark	Creatinin (mg/dL)	Creatinine Remark	Albuminuria	Glucosuria
R01	Male	26	]25-35]	Single	Secondary	unemployed	Low	BHN - ESS - MLB -ASP - ROD	[1-5]	5	[1-5]	Light	Yes	No	0.36	0.00514286	0.036	94.74	High	27.83	High	1.83	High	Negative	Negative
R02	Female	29	]25-35]	Single	Secondary	Manual labor	Low	BHN -ESS - ROD - ASP	[1-5]	5	]5-10]	Light	Yes	Yes	0.36	0.00514286	0.036	92.39	High	8.32	Normal	1.93	High	Positive	Positive
R03	Male	30	]25-35]	Single	Vocational	Self employed	Low	ASP	]5-10]	20	]10-20]	Heavy	Yes	Yes	1.08	0.0154286	0.108	175.17	High	25.08	High	1.84	High	Negative	Positive
R04	Male	28	]25-35]	Single	Vocational	unemployed	Low	ESS	]10-20]	20	]10-20]	Heavy	Yes	Yes	0.072	0.00102857	0.0072	158.44	High	17.67	Normal	1.34	Normal	Positive	Negative
R05	Male	30	]25-35]	Single	Tetiary	Manual labor	Lower-middle	BHN	]5-10]	3	[1-5]	Light	Yes	No	0.216	0.00308571	0.0216	41.16	Normal	7.53	Normal	1.11	Normal	Negative	Negative
R06	Male	30	]25-35]	Single	Vocational	unemployed	Lower-middle	ROD	]10-20]	20	]10-20]	Heavy	No	No	1.26	0.018	0.126	73.66	Normal	9.35	Normal	1.74	High	Negative	Negative
R07	Male	42	]35-45]	Single	Tetiary	Self employed	Lower-middle	ASP	>20	20	>20	Heavy	Yes	No	1.08	0.0154286	0.108	79.01	Normal	29.94	High	2.63	High	Positive	Positive
R08	Male	49	]45-55]	Married	Tetiary	civil servant	Middle income	BHN	>20	5	[1-5]	Light	Yes	No	0.36	0.00514286	0.036	37.42	Normal	6.37	Normal	1.89	High	Negative	Negative
R09	Male	31	]25-35]	Single	Vocational	Manual labor	Lower-middle	BHN	]5-10]	4	[1-5]	Light	Yes	No	0.288	0.00411429	0.0288	85.77	High	7.93	Normal	1.54	High	Negative	Negative
R10	Male	35	]35-45]	Single	Vocational	Self employed	Lower-middle	BHN	]10-20]	10	]5-10]	Moderate	Yes	No	0.72	0.0102857	0.072	69.16	Normal	6.53	Normal	1.49	High	Positive	Positive
R11	Male	26	]25-35]	Single	Tetiary	unemployed	Lower-middle	ROD	[1-5]	10	]5-10]	Moderate	Yes	Yes	0.63	0.009	0.063	117.48	High	29.87	High	1.37	Normal	Negative	Negative
R12	Male	23	[18-25]	Single	Vocational	unemployed	Lower-middle	ESS - ORP - ROD - ASP - MLB - LBB	[1-5]	4	[1-5]	Light	Yes	Yes	0.252	0.0036	0.0252	37.13	Normal	6.32	Normal	1.39	Normal	Positive	Positive
R13	Male	24	[18-25]	Single	Vocational	Manual labor	Low	BHN - ESS - ESM - MLB - TME - TCH - TCP - ASP - ROD	[1-5]	6	[1-5]	Light	Yes	Yes	0.378	0.0054	0.0378	35.52	Normal	6.12	Normal	1.56	High	Positive	Positive
R14	Male	30	]25-35]	Single	Vocational	Manual labor	Low	ESM - ESS - BHN - MLB - ROD - ASP	[1-5]	10	]5-10]	Moderate	No	No	0.63	0.009	0.063	88.34	High	9.73	Normal	1.94	High	Positive	Negative
R15	Male	21	[18-25]	Single	Secondary	unemployed	Low	BHN - ESS - ROD - ASP	[1-5]	5	[1-5]	Light	Yes	No	0.315	0.0045	0.0315	35.33	Normal	8.64	Normal	1.46	High	Negative	Negative
R16	Female	25	]25-35]	Single	Vocational	Manual labor	Low	BHN - ESS - ESM - GSB - MLB - SMT - TME - TCH - TCP - ORP - ROD - ASP	[1-5]	5	[1-5]	Light	Yes	No	0.315	0.0045	0.0315	34.87	Normal	7.39	Normal	1.47	High	Negative	Negative
R17	Male	27	]25-35]	Single	Vocational	Self employed	Lower-middle	ESS - BHN - ESM - ASP	[1-5]	5	[1-5]	Light	Yes	No	0.315	0.0045	0.0315	83.46	High	25.45	High	1.38	Normal	Negative	Negative
R18	Male	25	]25-35]	Single	Tetiary	Self employed	Lower-middle	BHN - ESS - ASM -GSB - GSMLBB - LBM -SMT - TME - TCH - ORP - ROD - ASP	[1-5]	10	]5-10]	Moderate	Yes	No	0.63	0.009	0.063	47.88	Normal	8.34	Normal	1.22	Normal	Negative	Negative
R19	Male	22	[18-25]	Single	Secondary	unemployed	Low	ASP	[1-5]	6	]5-10]	Moderate	Yes	No	0.324	0.00462857	0.0324	116.33	High	6.54	Normal	1.46	High	Negative	Positive
R20	Male	29	]25-35]	Single	Vocational	Manual labor	Middle income	BHN	]5-10]	10	]5-10]	Moderate	Yes	No	0.02916	0.000416571	0.002916	127.47	High	25.97	High	1.85	High	Positive	Negative
R21	Male	24	[18-25]	Single	Secondary	Self employed	Lower-middle	ESS - BHN - ROD	[1-5]	20	>20	Heavy	Yes	No	1.44	0.0205714	0.144	225.44	High	28.45	High	1.26	Normal	Positive	Positive
R22	Male	28	]25-35]	Single	Vocational	Self employed	Lower-middle	BHN	[1-5]	10	]10-20]	Heavy	Yes	No	0.72	0.0102857	0.072	178.64	High	26.74	High	2.45	High	Positive	Negative
R23	Male	27	]25-35]	Single	Tetiary	unemployed	Lower-middle	BHN - ESS - MLB - ROD - ASP	[1-5]	5	[1-5]	Light	Yes	Yes	0.36	0.00514286	0.036	97.76	High	5.89	Normal	1.96	High	Negative	Negative
R24	Male	31	]25-35]	Married	Vocational	Self employed	Middle income	ROD	]5-10]	6	]5-10]	Moderate	Yes	No	0.378	0.0054	0.0378	95.37	High	23.34	High	1.47	High	Negative	Negative
R25	Male	30	]25-35]	Married	Secondary	Manual labor	Lower-middle	ASP	]5-10]	20	]10-20]	Heavy	Yes	No	1.08	0.0154286	0.108	75.49	Normal	6.94	Normal	1.19	Normal	Negative	Negative
R26	Male	26	]25-35]	Single	Vocational	unemployed	Lower-middle	ASP	[1-5]	20	]10-20]	Heavy	Yes	Yes	1.08	0.0154286	0.108	184.92	High	26.75	High	2.33	High	Positive	Positive
R27	Male	23	[18-25]	Single	Vocational	Self employed	Lower-middle	BHN - ESS - ESM - ASP	[1-5]	10	]5-10]	Moderate	Yes	Yes	0.72	0.0102857	0.072	81.64	High	6.37	Normal	1.25	Normal	Positive	Positive
R28	Male	23	[18-25]	Single	Tetiary	unemployed	Lower-middle	ESS - ROD	[1-5]	8	]5-10]	Moderate	Yes	No	0.504	0.0072	0.0504	48.46	Normal	7.98	Normal	1.13	Normal	Positive	Negative
R29	Male	24	[18-25]	Single	Secondary	Manual labor	Lower-middle	ASP	[1-5]	6	]5-10]	Moderate	Yes	No	0.324	0.00462857	0.0324	85.79	High	24.44	High	1.57	High	Positive	Negative
R30	Male	28	]25-35]	Single	Vocational	Manual labor	Lower-middle	BHN	[1-5]	10	]5-10]	Moderate	Yes	No	0.72	0.0102857	0.072	46.04	Normal	8.42	Normal	1.96	High	Negative	Negative
R31	Male	26	]25-35]	Single	Tetiary	Self employed	Lower-middle	BHN - ESM - ESS	[1-5]	5	[1-5]	Light	Yes	No	0.36	0.00514286	0.036	25.77	Normal	6.78	Normal	1.17	Normal	Negative	Negative
R32	Male	23	[18-25]	Single	Vocational	Self employed	Lower-middle	ESS - BHN - ASP	]5-10]	6	]10-20]	Moderate	Yes	Yes	0.432	0.00617143	0.0432	56.94	Normal	6.35	Normal	1.59	High	Negative	Negative
R33	Male	22	]25-35]	Single	Secondary	Manual labor	Lower-middle	BHN - ASP	[1-5]	5	[1-5]	Light	Yes	No	0.36	0.00514286	0.036	33.24	Normal	7.85	Normal	1.36	Normal	Negative	Negative
R34	Male	23	]25-35]	Single	Tetiary	Self employed	Lower-middle	BHN - ASP	[1-5]	5	[1-5]	Light	Yes	Yes	0.36	0.00514286	0.036	27.46	Normal	12.46	Normal	1.94	High	Negative	Negative
R35	Male	20	]25-35]	Single	Tetiary	unemployed	Lower-middle	ESS	[1-5]	20	>20	Heavy	No	No	0.72	0.0102857	0.072	88.14	High	28.64	High	1.67	High	Positive	Positive
R36	Male	27	]25-35]	Single	Vocational	Manual labor	Lower-middle	ROD	[1-5]	10	]5-10]	Moderate	Yes	No	0.63	0.009	0.063	124.74	High	27.99	High	1.59	High	Negative	Negative
R37	Male	25	]25-35]	Single	Secondary	unemployed	Lower-middle	ROD	[1-5]	20	>20	Heavy	Yes	No	1.26	0.018	0.126	124.65	High	17.64	Normal	2.44	High	Positive	Positive
R38	Male	26	]25-35]	Single	Secondary	unemployed	Lower-middle	BHN	[1-5]	10	]5-10]	Moderate	Yes	No	0.72	0.0102857	0.072	95.38	High	8.54	Normal	1.85	High	Positive	Negative
R39	Male	36	]25-35]	Single	Primary school	Self employed	Low	ASP	[1-5]	5	[1-5]	Light	Yes	No	0.27	0.00385714	0.027	74.96	Normal	5.62	Normal	1.26	Normal	Negative	Negative
R40	Male	22	]35-45]	Single	Tetiary	Self employed	Middle income	BHN - ESS - ESM - GSB - GSM - LBB - LBM - MLB - SMT - TME - TCH - TCP - ORP - ROD - ASP	]5-10]	20	]10-20]	Heavy	Yes	No	1.44	0.0205714	0.144	84.63	High	6.77	Normal	1.98	High	Positive	Positive
R41	Male	28	[18-25]	Single	Tetiary	Self employed	Middle income	ESS - BHN - ASP - ROD - MLB -MLW - MLG	[1-5]	10	]5-10]	Moderate	Yes	No	0.72	0.0102857	0.072	127.49	High	7.42	Normal	1.35	Normal	Negative	Negative
R42	Male	24	]25-35]	Single	Secondary	Manual labor	Low	BHN - ESS - ASP - ROD	[1-5]	5	[1-5]	Light	Yes	No	0.36	0.00514286	0.036	42.75	Normal	7.95	Normal	1.88	High	Negative	Negative
R43	Male	26	]25-35]	Single	Secondary	unemployed	Lower-middle	BHN - ESS	[1-5]	10	]5-10]	Moderate	Yes	No	0.72	0.0102857	0.072	125.04	High	7.09	Normal	1.94	High	Positive	Negative
R44	Female	30	]25-35]	Single	Secondary	Manual labor	Low	BHN	[1-5]	5	[1-5]	Light	Yes	No	0.36	0.00514286	0.036	25.61	Normal	10.76	Normal	1.25	Normal	Negative	Negative
R45	Female	26	]25-35]	Single	Secondary	Manual labor	Lower-middle	BHN - ESS	[1-5]	5	[1-5]	Light	Yes	No	0.36	0.00514286	0.036	26.83	Normal	11.45	Normal	1.28	Normal	Negative	Negative
R46	Male	33	]25-35]	Married	Tetiary	Self employed	Middle income	BHN - ESS - ASP - ROD	]5-10]	5	[1-5]	Light	Yes	No	0.36	0.00514286	0.036	46	Normal	18	Normal	1.36	Normal	Negative	Negative
R47	Male	32	]25-35]	Single	Secondary	unemployed	Middle income	ESS - ESM - GSB - SMT - MLB	]5-10]	20	]10-20]	Heavy	Yes	No	1.44	0.0205714	0.144	78	Normal	43	High	1.9	High	Positive	Positive
R48	Male	27	]25-35]	Married	Vocational	Manual labor	Middle income	BHN - MLB - ROD - ASP	[1-5]	10	]5-10]	Moderate	Yes	No	0.72	0.0102857	0.072	119	High	40	High	1.5	High	Negative	Negative
R49	Male	24	]25-35]	Single	Vocational	Self employed	Middle income	ESS - BHN - ESM - MLB - SMT - TME - TCH - TCP - ORP - ROD- ASP	]5-10]	10	]5-10]	Moderate	Yes	No	0.72	0.0102857	0.072	52	Normal	13	Normal	1.23	Normal	Negative	Negative
R50	Male	30	]25-35]	Single	Vocational	Self employed	Middle income	BHN - ESS - TME - TCH - TCP - ASP - ROD	]5-10]	10	]5-10]	Moderate	Yes	No	0.72	0.0102857	0.072	89	High	39	High	1.67	High	Positive	Negative
R51	Male	28	]25-35]	Married	Tetiary	Self employed	Middle income	BH-NASP-ROD	[1-5]	10	]5-10]	Moderate	Yes	No	0.72	0.0102857	0.072	96	High	39	High	1.77	High	Positive	Negative
R52	Male	26	]25-35]	Single	Secondary	unemployed	Low	BHN - ESS - MLB -ASP - ROD	[1-5]	5	[1-5]	Light	Yes	No	0.36	0.00514286	0.036	98.24	High	29.83	High	2.03	High	Negative	Negative
R53	Male	29	]25-35]	Single	Secondary	Manual labor	Low	BHN -ESS - ROD - ASP	[1-5]	5	]5-10]	Light	Yes	Yes	0.36	0.00514286	0.036	95.89	High	10.32	Normal	2.13	High	Negative	Negative
R54	Male	30	]25-35]	Single	Vocational	Self employed	Low	ASP	]5-10]	20	]10-20]	Heavy	Yes	Yes	1.08	0.0154286	0.108	178.67	High	27.08	High	2.04	High	Negative	Negative
R55	Male	28	]25-35]	Single	Vocational	unemployed	Low	ESS	]10-20]	20	]10-20]	Heavy	Yes	Yes	0.072	0.00102857	0.0072	161.94	High	19.67	Normal	1.54	Normal	Positive	Negative
R56	Male	30	]25-35]	Single	Tetiary	Manual labor	Lower-middle	BHN	]5-10]	3	[1-5]	Light	Yes	No	0.216	0.00308571	0.0216	44.66	Normal	9.53	Normal	1.31	Normal	Negative	Negative
R57	Male	30	]25-35]	Single	Vocational	unemployed	Lower-middle	ROD	]10-20]	20	]10-20]	Heavy	No	No	1.26	0.018	0.126	77.16	Normal	11.35	Normal	1.94	High	Negative	Negative
R58	Male	42	]35-45]	Single	Tetiary	Self employed	Lower-middle	ASP	>20	20	>20	Heavy	Yes	No	1.08	0.0154286	0.108	82.51	Normal	31.94	High	2.83	High	Positive	Positive
R59	Female	49	]45-55]	Married	Tetiary	civil servant	Middle income	BHN	>20	5	[1-5]	Light	Yes	No	0.36	0.00514286	0.036	40.92	Normal	8.37	Normal	2.09	High	Negative	Negative
R60	Male	31	]25-35]	Single	Vocational	Manual labor	Lower-middle	BHN	]5-10]	4	[1-5]	Light	Yes	No	0.288	0.00411429	0.0288	89.27	High	9.93	Normal	1.74	High	Negative	Negative
R61	Male	35	]35-45]	Single	Vocational	Self employed	Lower-middle	BHN	]10-20]	10	]5-10]	Moderate	Yes	No	0.72	0.0102857	0.072	72.66	Normal	8.53	Normal	1.69	High	Positive	Negative
R62	Male	26	]25-35]	Single	Tetiary	unemployed	Lower-middle	ROD	[1-5]	10	]5-10]	Moderate	Yes	Yes	0.63	0.009	0.063	120.98	High	31.87	High	1.57	Normal	Negative	Negative
R63	Male	23	[18-25]	Single	Vocational	unemployed	Lower-middle	ESS - ORP - ROD - ASP - MLB - LBB	[1-5]	4	[1-5]	Light	Yes	Yes	0.252	0.0036	0.0252	40.63	Normal	8.32	Normal	1.59	Normal	Positive	Negative
R64	Male	24	[18-25]	Single	Vocational	Manual labor	Low	BHN - ESS - ESM - MLB - TME - TCH - TCP - ASP - ROD	[1-5]	6	[1-5]	Light	Yes	Yes	0.378	0.0054	0.0378	39.02	Normal	8.12	Normal	1.76	High	Positive	Negative
R65	Male	30	]25-35]	Single	Vocational	Manual labor	Low	ESM - ESS - BHN - MLB - ROD - ASP	[1-5]	10	]5-10]	Moderate	No	No	0.63	0.009	0.063	91.84	High	11.73	Normal	2.14	High	Positive	Negative
R66	Male	21	[18-25]	Single	Secondary	unemployed	Low	BHN - ESS - ROD - ASP	[1-5]	5	[1-5]	Light	Yes	No	0.315	0.0045	0.0315	38.83	Normal	10.64	Normal	1.66	High	Negative	Negative
R67	Male	25	]25-35]	Single	Vocational	Manual labor	Low	BHN - ESS - ESM - GSB - MLB - SMT - TME - TCH - TCP - ORP - ROD - ASP	[1-5]	5	[1-5]	Light	Yes	No	0.315	0.0045	0.0315	38.37	Normal	9.39	Normal	1.67	High	Negative	Negative
R68	Male	27	]25-35]	Single	Vocational	Self employed	Lower-middle	ESS - BHN - ESM - ASP	[1-5]	5	[1-5]	Light	Yes	No	0.315	0.0045	0.0315	86.96	High	27.45	High	1.58	Normal	Negative	Negative
R69	Male	25	]25-35]	Single	Tetiary	Self employed	Lower-middle	BHN - ESS - ASM -GSB - GSMLBB - LBM -SMT - TME - TCH - ORP - ROD - ASP	[1-5]	10	]5-10]	Moderate	Yes	No	0.63	0.009	0.063	51.38	Normal	10.34	Normal	1.42	Normal	Negative	Negative
R70	Male	22	[18-25]	Single	Secondary	unemployed	Low	ASP	[1-5]	6	]5-10]	Moderate	Yes	No	0.324	0.00462857	0.0324	119.83	High	8.54	Normal	1.66	High	Negative	Negative
R71	Male	29	]25-35]	Single	Vocational	Manual labor	Middle income	BHN	]5-10]	10	]5-10]	Moderate	Yes	No	0.02916	0.000416571	0.002916	130.97	High	27.97	High	2.05	High	Positive	Negative
R72	Male	24	[18-25]	Single	Secondary	Self employed	Lower-middle	ESS - BHN - ROD	[1-5]	20	>20	Heavy	Yes	No	1.44	0.0205714	0.144	228.94	High	30.45	High	1.46	Normal	Positive	Negative
R73	Male	28	]25-35]	Single	Vocational	Self employed	Lower-middle	BHN	[1-5]	10	]10-20]	Heavy	Yes	No	0.72	0.0102857	0.072	182.14	High	28.74	High	2.65	High	Positive	Positive
R74	Male	27	]25-35]	Single	Tetiary	unemployed	Lower-middle	BHN - ESS - MLB - ROD - ASP	[1-5]	5	[1-5]	Light	Yes	Yes	0.36	0.00514286	0.036	101.26	High	7.89	Normal	2.16	High	Negative	Negative
R75	Male	31	]25-35]	Married	Vocational	Self employed	Middle income	ROD	]5-10]	6	]5-10]	Moderate	Yes	No	0.378	0.0054	0.0378	98.87	High	25.34	High	1.67	High	Negative	Negative
R76	Male	30	]25-35]	Married	Secondary	Manual labor	Lower-middle	ASP	]5-10]	20	]10-20]	Heavy	Yes	No	1.08	0.0154286	0.108	78.99	Normal	8.94	Normal	1.39	Normal	Negative	Negative
R77	Male	26	]25-35]	Single	Vocational	unemployed	Lower-middle	ASP	[1-5]	20	]10-20]	Heavy	Yes	Yes	1.08	0.0154286	0.108	188.42	High	28.75	High	2.53	High	Positive	Negative
R78	Male	23	[18-25]	Single	Vocational	Self employed	Lower-middle	BHN - ESS - ESM - ASP	[1-5]	10	]5-10]	Moderate	Yes	Yes	0.72	0.0102857	0.072	85.14	High	8.37	Normal	1.45	Normal	Positive	Negative
R79	Male	23	[18-25]	Single	Tetiary	unemployed	Lower-middle	ESS - ROD	[1-5]	8	]5-10]	Moderate	Yes	No	0.504	0.0072	0.0504	51.96	Normal	9.98	Normal	1.33	Normal	Positive	Negative
R80	Male	24	[18-25]	Single	Secondary	Manual labor	Lower-middle	ASP	[1-5]	6	]5-10]	Moderate	Yes	No	0.324	0.00462857	0.0324	89.29	High	26.44	High	1.77	High	Positive	Negative
R81	Male	28	]25-35]	Single	Vocational	Manual labor	Lower-middle	BHN	[1-5]	10	]5-10]	Moderate	Yes	No	0.72	0.0102857	0.072	49.54	Normal	10.42	Normal	2.16	High	Negative	Negative
R82	Male	26	]25-35]	Single	Tetiary	Self employed	Lower-middle	BHN - ESM - ESS	[1-5]	5	[1-5]	Light	Yes	No	0.36	0.00514286	0.036	29.27	Normal	8.78	Normal	1.37	Normal	Negative	Negative
R83	Male	23	[18-25]	Single	Vocational	Self employed	Lower-middle	ESS - BHN - ASP	]5-10]	6	]10-20]	Heavy	Yes	Yes	0.432	0.00617143	0.0432	60.44	Normal	8.35	Normal	1.79	High	Negative	Positive
R84	Female	22	]25-35]	Single	Secondary	Manual labor	Lower-middle	BHN - ASP	[1-5]	5	[1-5]	Light	Yes	No	0.36	0.00514286	0.036	36.74	Normal	9.85	Normal	1.56	Normal	Negative	Negative
R85	Male	23	]25-35]	Single	Tetiary	Self employed	Lower-middle	BHN - ASP	[1-5]	5	[1-5]	Light	Yes	Yes	0.36	0.00514286	0.036	30.96	Normal	14.46	Normal	2.14	High	Negative	Negative
R86	Male	20	]25-35]	Single	Tetiary	unemployed	Lower-middle	ESS	[1-5]	20	>20	Heavy	No	No	0.72	0.0102857	0.072	91.64	High	30.64	High	1.87	High	Positive	Positive
R87	Male	27	]25-35]	Single	Vocational	Manual labor	Lower-middle	ROD	[1-5]	10	]5-10]	Moderate	Yes	No	0.63	0.009	0.063	128.24	High	29.99	High	1.79	High	Negative	Negative
R88	Male	25	]25-35]	Single	Secondary	unemployed	Lower-middle	ROD	[1-5]	20	>20	Heavy	Yes	No	1.26	0.018	0.126	128.15	High	19.64	Normal	2.64	High	Positive	Positive
R89	Male	26	]25-35]	Single	Secondary	unemployed	Lower-middle	BHN	[1-5]	10	]5-10]	Moderate	Yes	No	0.72	0.0102857	0.072	98.88	High	10.54	Normal	2.05	High	Positive	Negative
R90	Male	36	]25-35]	Single	Primary school	Self employed	Low	ASP	[1-5]	5	[1-5]	Light	Yes	No	0.27	0.00385714	0.027	78.46	Normal	7.62	Normal	1.46	Normal	Negative	Negative
R91	Male	22	]35-45]	Single	Tetiary	Self employed	Middle income	BHN - ESS - ESM - GSB - GSM - LBB - LBM - MLB - SMT - TME - TCH - TCP - ORP - ROD - ASP	]5-10]	20	]10-20]	Heavy	Yes	No	1.44	0.0205714	0.144	88.13	High	8.77	Normal	2.18	High	Positive	Positive
R92	Male	28	[18-25]	Single	Tetiary	Self employed	Middle income	ESS - BHN - ASP - ROD - MLB -MLW - MLG	[1-5]	10	]5-10]	Moderate	Yes	No	0.72	0.0102857	0.072	130.99	High	9.42	Normal	1.55	Normal	Negative	Negative
R93	Male	24	]25-35]	Single	Secondary	Manual labor	Low	BHN - ESS - ASP - ROD	[1-5]	5	[1-5]	Light	Yes	No	0.36	0.00514286	0.036	46.25	Normal	9.95	Normal	2.08	High	Negative	Negative
R94	Male	26	]25-35]	Single	Secondary	unemployed	Lower-middle	BHN - ESS	[1-5]	10	]5-10]	Moderate	Yes	No	0.72	0.0102857	0.072	128.54	High	9.09	Normal	2.14	High	Positive	Negative
R95	Male	30	]25-35]	Single	Secondary	Manual labor	Low	BHN	[1-5]	5	[1-5]	Light	Yes	No	0.36	0.00514286	0.036	29.11	Normal	12.76	Normal	1.45	Normal	Negative	Negative
R96	Male	26	]25-35]	Single	Secondary	Manual labor	Lower-middle	BHN - ESS	[1-5]	5	[1-5]	Light	Yes	No	0.36	0.00514286	0.036	30.33	Normal	13.45	Normal	1.48	Normal	Negative	Negative
R97	Female	33	]25-35]	Married	Tetiary	Self employed	Middle income	BHN - ESS - ASP - ROD	]5-10]	5	[1-5]	Light	Yes	No	0.36	0.00514286	0.036	49.5	Normal	20	Normal	1.56	Normal	Negative	Negative
R98	Male	32	]25-35]	Single	Secondary	unemployed	Middle income	ESS - ESM - GSB - SMT - MLB	]5-10]	20	]10-20]	Heavy	Yes	No	1.44	0.0205714	0.144	81.5	Normal	45	High	2.1	High	Positive	Positive
R99	Male	27	]25-35]	Married	Vocational	Manual labor	Middle income	BHN - MLB - ROD - ASP	[1-5]	10	]5-10]	Moderate	Yes	No	0.72	0.0102857	0.072	122.5	High	42	High	1.7	High	Negative	Negative
R100	Male	24	]25-35]	Single	Vocational	Self employed	Middle income	ESS - BHN - ESM - MLB - SMT - TME - TCH - TCP - ORP - ROD- ASP	]5-10]	10	]5-10]	Moderate	Yes	No	0.72	0.0102857	0.072	55.5	Normal	15	Normal	1.43	Normal	Negative	Negative
R101	Male	30	]25-35]	Single	Vocational	Self employed	Middle income	BHN - ESS - TME - TCH - TCP - ASP - ROD	]5-10]	10	]5-10]	Moderate	Yes	No	0.72	0.0102857	0.072	92.5	High	41	High	1.87	High	Positive	Positive
R102	Male	28	]25-35]	Married	Tetiary	Self employed	Middle income	BH-NASP-ROD	[1-5]	10	]5-10]	Moderate	Yes	No	0.72	0.0102857	0.072	99.5	High	41	High	1.97	High	Positive	Negative
